# Supplementary material for: Research on the influence of radiotherapy-related genes on immune infiltration, immunotherapy response and prognosis in melanoma based on multi-omics
Source: Front Immunol. 2024 Dec 2;15:1467098. doi: 10.3389/fimmu.2024.1467098 (PMC11647020; doi:10.3389/fimmu.2024.1467098)
Supplement: Supplementary 3 — Details of RT patterns of patients in TCGA-SKCM database. [file Table1.xls]

## Sheet: radiation_type_site
ID	radiation_type	anatomic_treatment_site	riskscore	riskgroup
TCGA-D3-A1Q7	External	Regional site	-1.33637	LRisk
TCGA-D3-A2JA	External	Local Recurrence	-0.711495	LRisk
TCGA-D3-A2JH	External	Regional site	-1.30452	LRisk
TCGA-D3-A2JN	External	Regional site	-0.36728	LRisk
TCGA-D3-A2JO	External	Regional site	-1.42231	LRisk
TCGA-D3-A2JP	External	Regional site	-0.404564	LRisk
TCGA-D3-A3BZ		Regional site	-0.782275	LRisk
TCGA-D3-A3C8	External	Regional site	-2.05949	LRisk
TCGA-D3-A3MR	External	Regional site	-1.25251	LRisk
TCGA-D3-A51T	External	Regional site	-0.801211	LRisk
TCGA-D3-A5GL		Regional site	0.0113515	HRisk
TCGA-D3-A8GK	External	Regional site	0.30029	HRisk
TCGA-D3-A8GM	External	Regional site	-1.19639	LRisk
TCGA-D9-A148	EXTERNAL BEAM	Distant Recurrence	-0.955125	LRisk
TCGA-D9-A1X3	EXTERNAL BEAM	Primary Tumor Field	0.474943	HRisk
TCGA-DA-A1HV	External	Distant site	-1.08771	LRisk
TCGA-DA-A1HW	External	Distant site	-0.0819615	LRisk
TCGA-DA-A1I4	External	Distant site	0.638303	HRisk
TCGA-DA-A1IA	External	Distant site	0.686158	HRisk
TCGA-DA-A1IB	External	Distant site	-1.30556	LRisk
TCGA-EB-A6QY	External	Regional site	1.36304	HRisk
TCGA-EB-A6QZ	External	Primary Tumor Field	1.29673	HRisk
TCGA-EB-A85J	External	Local Recurrence	-0.120356	LRisk
TCGA-EE-A20F	External	Regional site	-0.797851	LRisk
TCGA-EE-A29C	External	Regional site	-0.298055	LRisk
TCGA-EE-A29Q	External	Regional site	0.693838	HRisk
TCGA-EE-A29W	External	Regional site	-0.305239	LRisk
TCGA-EE-A2GB	External	Regional site	-0.0532355	HRisk
TCGA-EE-A2GE	External	Regional site	-0.710397	LRisk
TCGA-EE-A2GJ	External	Regional site	-0.761174	LRisk
TCGA-EE-A2GL	External	Distant site	-0.489673	LRisk
TCGA-EE-A2GN	External	Distant site	0.354768	HRisk
TCGA-EE-A2GO	External	Regional site	-0.130835	LRisk
TCGA-EE-A2MR	External	Regional site	-1.2404	LRisk
TCGA-EE-A2MT	External	Regional site	-0.312705	LRisk
TCGA-EE-A3AG	External	Regional site	0.491684	HRisk
TCGA-EE-A3JI	External	Regional site	-0.404793	LRisk
TCGA-ER-A19N		Regional site	-0.73215	LRisk
TCGA-ER-A1A1	EXTERNAL BEAM	Regional site	-1.42778	LRisk
TCGA-ER-A2NG	External	Distant site	-1.40418	LRisk
TCGA-ER-A3ET		Local Recurrence	0.20649	HRisk
TCGA-FR-A44A	External	Regional site	-1.12122	LRisk
TCGA-FR-A69P	External	Regional site	-0.357714	LRisk
TCGA-GF-A4EO	External	Primary Tumor Field	-1.64568	LRisk
TCGA-GF-A6C9	External	Primary Tumor Field	-1.28023	LRisk
TCGA-GN-A4U3	External	Distant Recurrence	0.370457	HRisk
TCGA-GN-A4U8	External	Regional site	-0.0803111	HRisk
TCGA-GN-A4U9		Distant Recurrence	0.870048	HRisk
TCGA-HR-A2OH	External	Distant Recurrence	-1.43925	LRisk
TCGA-W3-AA1W		Regional site	-1.4375	LRisk
TCGA-WE-A8K5	External	Distant Recurrence	0.40894	HRisk
TCGA-WE-A8ZO	External	Regional site	-0.73368	LRisk
TCGA-WE-A8ZR	External	Regional site	-0.157104	LRisk
TCGA-WE-A8ZX	External	Local Recurrence	-0.534485	LRisk
TCGA-WE-AAA0	External	Distant site	-1.12792	LRisk
TCGA-WE-AAA4	External	Distant site	-0.00869137	HRisk
TCGA-YG-AA3O	External	Regional site	0.0165798	HRisk
TCGA-Z2-AA3S	External	Regional site	-0.0192864	HRisk
